# Supplementary material for: A profile of French clergymen who sexually assaulted victims and a review
Source: Dialogues Clin Neurosci. 2024 Nov 22;26(1):77–88. doi: 10.1080/19585969.2024.2429453 (PMC11587733; doi:10.1080/19585969.2024.2429453)
Supplement: Supplemental Material [file TDCN_A_2429453_SM9555.zip]

Archive with 3 entries (3 files):
- Supplementary Table 1.docx
- Supplementary Table 2.docx
- Supplementary Table 3 Abt.docx
